# Supplementary material for: Deficiency of the exportomer components Pex1, Pex6, and Pex15 causes enhanced pexophagy in Saccharomyces cerevisiae
Source: Autophagy. 2014 Mar 18;10(5):835–45. doi: 10.4161/auto.28259 (PMC5119063; doi:10.4161/auto.28259)
Supplement: Additional material [file kaup-10-05-10928259-s001.zip]

Archive with 1 entries (1 files):
- 2013AUTO0610R1-Sup.pdf
